# Supplementary material for: Metagenomic Characterization and Molecular Screening of Pathogens in Freshwater Amphipods (Gammarus lacustris) from Kazakhstan: Implications for Aquaculture Biosecurity
Source: Pathogens. 2026 Jun 23;15(7):663. doi: 10.3390/pathogens15070663 (PMC13415222; doi:10.3390/pathogens15070663)
Supplement: Supplementary file 1 [file pathogens-15-00663-s001.zip]

Archive with 1 entries (1 files):
- pathogens-4294067-supplementary.pdf
